# Supplementary material for: The Effects of Foam Rolling Training on Performance Parameters: A Systematic Review and Meta-Analysis including Controlled and Randomized Controlled Trials
Source: Int J Environ Res Public Health. 2022 Sep 15;19(18):11638. doi: 10.3390/ijerph191811638 (PMC9517147; doi:10.3390/ijerph191811638)
Supplement: Supplementary file 1 [file ijerph-19-11638-s001.zip]

Archive with 1 entries (1 files):
- ijerph-1881856-supplementary.pdf
